# Supplementary material for: Short and long-term impact of intravitreal anti-VEGF therapy interruption in retinal vein occlusion during the COVID-19 pandemic: functional outcomes and AI-based fluid analysis of macular edema
Source: Int J Retina Vitreous. 2025 Aug 5;11:92. doi: 10.1186/s40942-025-00717-x (PMC12326874; doi:10.1186/s40942-025-00717-x)
Supplement: Supplementary file 4 — Supplementary Material 4: Additional Table 1. Change in BCVA / CST / IRF / SRF: comparison between subgroups of analysis.BCVA: best corrected visual acuity; CST: central subfield thickness; IRF: intraretinal fluid; IRF+: presence of intraretinal fluid; IRF-: absence of intraretinal fluid; SRF: subretinal fluid; SRF+: presence of subretinal fluid; SRF-: absence of subretinal fluid; NA: not applicable; btw: variation between; RE: right eye; LE: left eye; IQR: Interquartile range [file 40942_2025_717_MOESM4_ESM.xlsx]

## Sheet: Feuil1
	BCVA		CST		IRF		SRF
	D btw >/<6months median (IQR)	p-value	D btw >/<6months median (IQR)	p-value	D btw >/<6months median (IQR)	p-value	D btw >/<6months median (IQR)	p-value
T-3	NA	NA	NA	NA	NA	NA	NA	NA
T-2	45.00 (-30.00)	0.0059*	-152.42 (-54.66)	0.0162*	-1012.46 (-2813.79	0.0066*	-5.22 (-137.79)	0.0128*
T-1	20.00 (0.00)	0.0146*	-65.18 (-5.14)	0.0202*	-147.90 (-688.26)	0.1551	-3.38 (-80.79)	0.0175*
T1	5.00 (-10.00)	0.2084	1.40 (-17.92)	0.4598	101.34 (648.21)	0.7796	-0.07 (-16.11)	0.5993
T2	5.00 (10.00)	0.2765	16.59 (-8.65)	0.4261	-0.20 (60.01)	0.9656	-0.00 (-0.05)	0.2603
T3	5.00 (7.50)	0.1655	34.30 (-4.33)	0.2725	21.93 (126.03)	0.2469	-0.14 (-0.34)	0.1160
T4	-5.00 (18.75)	0.2005	17.11 (5.27)	0.4544	8.89 (119.44)	0.0653	0.00 (0.03)	0.7704
T5	0.00 (11.25)	0.5475	-9.55 (27.47)	0.6512	8.59 (85.16)	0.4071	0.00 (0.00)	0.9037
	D btw RBZ/AFB median (IQR)	p-value	D btw RBZ/AFB median (IQR)	p-value	D btw RBZ/AFB median (IQR)	p-value	D btw RBZ/AFB median (IQR)	p-value
T-3	2.50 (0.00)	0.9449	11.71 (2.52)	0.6314	4.80 (-34.33)	0.7299	0.00 (0.23)	0.4297
T-2	5.00 (-5.00)	0.1217	7.42 (-12.52)	0.9717	-22.76 (-253.57)	0.7226	0.00 (-0.34)	0.8651
T-1	-5.00 (-5.00)	1.0000	-1.18 (-31.16)	0.9350	11.58 (57.68)	0.6930	0.00 (0.25)	0.8512
T1	-5.00 (0.00)	0.5464	27.78 (4.88)	0.1873	192.18 (364.46)	0.0793	0.01 (-3.22)	0.7289
T2	0.00 (2.50)	0.4618	7.32 (-15.29)	0.3482	4.31 (-27.58)	0.1913	0.00 (0.04)	0.5420
T3	0.00 (5.00)	0.7890	7.98 (-16.79)	0.5071	34.49 (9.44)	0.1452	0.00 (-0.08)	0.7587
T4	-2.50 (11.25)	0.8149	18.09 (-6.23)	0.1976	37.46 (51.09)	0.0470*	0.00 (-0.13)	0.5768
T5	0.00 (3.75)	0.6640	16.24 (-2.56)	0.2174	13.59 (46.45)	0.0335	0.00 (0.02)	0.4309
	D btw RE/LE median (IQR)	p-value	D btw RE/LE median (IQR)	p-value	D btw RE/LE median (IQR)	p-value	D btw RE/LE median (IQR)	p-value
T-3	-10.00 (15.00)	0.0192*	8.65 (-2.47)	0.9129	32.59 (-167.97)	0.4189	0.00 (-0.28)	0.2639
T-2	-10.00 (20.00)	0.0599	17.00 (-0.51)	0.7138	14.51 (201.54)	0.6414	0.00 (0.15)	0.6584
T-1	-5.00 (10.00)	0.0437*	15.29 (49.89)	0.4184	16.62 (154.11)	0.5081	0.00 (0.11)	0.9505
T1	-15.00 (20.00)	0.0322*	-0.52 (46.53)	0.7564	23.99 (349.56)	0.8501	-0.49 (-12.30)	0.3901
T2	-10.00 (15.00)	0.1481	-2.42 (36.71)	0.8767	1.06 (34.25)	0.6558	0.00 (-0.14)	0.7446
T3	-5.00 (8.75)	0.0603	14.95 (28.45)	0.4160	31.90 (160.49)	0.3013	0.00 (-0.12)	0.7607
T4	-12.50 (13.75)	0.0035*	-2.33 (30.69)	0.8254	-3.23 (7.07)	0.6863	0.00 (-1.86)	0.6198
T5	0.00 (0.00)	0.5787	-3.75 (5.56)	0.7688	2.71 (-52.09)	0.8795	0.00 (-0.02)	0.2975
	D btw CRVO/BRVO median (IQR)	p-value	D btw CRVO/BRVO median (IQR)	p-value	D btw CRVO/BRVO median (IQR)	p-value	D btw CRVO/BRVO median (IQR)	p-value
T-3	5.00 (-11.25)	0.1921	-0.83 (-18.10)	0.9932	-6.50 (-40.99)	0.9524	0.047 (0.33)	0.0295*
T-2	5.00 (-7.50)	0.0331*	-6.83 (-33.40)	0.6293	10.19 (-182.07)	0.6292	0.01 (0.71)	0.0522
T-1	5.00 (-10.00)	0.0287*	-14.46 (-30.78)	0.3118	-22.71 (-189.66)	0.1304	0.01 (0.47)	0.0454*
T1	25.00 (-20.00)	0.0001*	-31.55 (-35.49)	0.0331*	-460.07 (-883.44)	0.0070*	-0.00 (-5.81)	0.4739
T2	10.00 (-12.50)	0.0095*	-4.74 (-29.76)	0.5044	0.20 (-17.69)	0.4910	0.01 (0.32)	0.0049*
T3	5.00 (-10.00)	0.0075*	-12.62 (-6.11)	0.1207	-25.54 (-258.47)	0.0643	0.01 (0.11)	0.2755
T4	10.00 (-21.25)	0.0463*	1.77 (-33.26)	0.7093	13.74 (-148.52)	0.5271	0.00 (0.56)	0.1367
T5	2.50 (-15.00)	0.3461	-9.41 (-25.75)	0.4985	-8.06 (-33.22)	0.4109	0.00 (0.00)	0.8502
	D btw iRVO/niRVO median (IQR)	p-value	D btw iRVO/niRVO median (IQR)	p-value	D btw iRVO/niRVO median (IQR)	p-value	D btw iRVO/niRVO median (IQR)	p-value
T-3	7.50 (-5.00)	0.1174	-15.33 (8.26)	0.3761	-71.40 (-113.77)	0.1073	0.00 (0.07)	0.4347
T-2	7.50 (-17.50)	0.1113	-25.23 (-17.39)	0.1413	-83.67 (-348.20)	0.0332*	0.00 (-0.29)	0.7717
T-1	5.00 (-12.50)	0.1434	-22.65 (-22.34)	0.1242	-23.97 (-112.93)	0.2740	0.00 (0.18)	0.6924
T1	10.00 (-17.50)	0.0478*	-32.93 (-3.89)	0.0131*	-568.40 (-872.61)	0.0004*	-0.01 (-24.44)	0.2402
T2	0.00 (-12.50)	0.2325	-11.06 (-42.43)	0.3282	-7.13 (-78.01)	0.1410	0.00 (-0.11)	0.7623
T3	5.00 (-18.75)	0.0643	-29.62 (-21.34)	0.0250*	-38.54 (-182.74)	0.0267*	0.00 (-0.05)	0.9564
T4	5.00 (-12.50)	0.0768	-19.26 (-29.68)	0.1505	1.10 (-27.73)	0.7202	0.00 (0.56)	0.2374
T5	0.00 (-10.00)	0.3040	-30.39 (-16.41)	0.0815	-7.26 (28.91)	0.4109	0.00 (-0.00)	0.8676
	D btw IRF+/IRF- at T-1 median (IQR)	p-value	D btw IRF+/IRF- at T-1 median (IQR)	p-value	D btw IRF+/IRF- at T-1 median (IQR)	p-value	D btw IRF+/IRF- at T-1 median (IQR)	p-value
T-3	7.50 (-3.75)	0.4360	-11.71 (-37.84)	0.8460	-74.23 (-104.80)	0.1170	0.02 (0.13)	0.3240
T-2	-2.50 (2.50)	0.8940	-3.69 (-11.66)	0.9940	-44.09 (17.44)	0.2480	0.01 (0.29)	0.3580
T-1	0.00 (-11.25)	0.5650	-23.29 (-23.99)	0.0652	-82.47 (-279.09)	0.0000*	0.00 (-0.09)	0.5650
T1	7.50 (-16.25)	0.0696	-16.75 (-30.78)	0.3580	-107.58 (-593.69)	0.0987	-0.00 (-2.69)	0.4140
T2	5.00 (-3.75)	0.4590	-6.82 (-7.42)	0.7540	-16.73 (-87.99)	0.0001*	0.00 (0.10)	0.8840
T3	0.00 (1.25)	0.4740	-14.41 (-1.01)	0.6360	-36.88 (-127.51)	0.0038*	0.03 (0.30)	0.1430
T4	2.50 (-5.00)	0.5200	-0.61 (23.61)	0.9400	-8.71 (-75.90)	0.1090	0.00 (0.24)	0.7740
T5	0.00 (-6.25)	0.2920	5.74 (35.87)	0.4960	-5.04 (-77.53)	0.2990	0.00 (0.04)	0.4730
	D btw IRF+/IRF- at T1 median (IQR)	p-value	D btw IRF+/IRF- at T1 median (IQR)	p-value	D btw IRF+/IRF- at T1 median (IQR)	p-value	D btw IRF+/IRF- at T1 median (IQR)	p-value
T-3	10.00 (-7.50)	0.2540	-15.60 (-12.60)	0.4060	-74.89 (-268.77)	0.0020	0.00 (-0.06)	0.6650
T-2	-2.50 (1.25)	0.9830	1.10 (8.06)	0.5780	-44.50 (23.33)	0.1690	0.00 (-0.24)	0.1200
T-1	0.00 (-10.00)	0.5310	-17.41 (-18.14)	0.3340	-29.71 (-193.73)	0.0020*	0.00 (-0.36)	0.3800
T1	5.00 (-20.00)	0.0372*	-59.14 (-14.97)	0.0031*	-351.46 (-1025.74)	0.0000*	-0.00953 (-8.99)	0.0329*
T2	5.00 (-7.50)	0.1870	-15.66 (3.99)	0.2390	-5.85 (-78.35)	0.0033*	0.00 (-0.06)	0.7220
T3	0.00 (-10.00)	0.2200	-35.92 (-3.36)	0.1240	-35.14 (-147.26)	0.0193*	0.00 (0.03)	0.6270
T4	5.00 (-2.50)	0.3530	-28.03 (10.03)	0.1630	-8.32 (-86.55)	0.1130	0.00 (-0.31)	0.4390
T5	-2.50 (2.50)	0.6810	-31.50 (11.55)	0.1870	0.86 (-52.10)	0.3020	0.00 (-0.01)	0.5920
	D btw SRF+/SRF- at T-1 median (IQR)	p-value	D btw SRF+/SRF- at T-1 median (IQR)	p-value	D btw SRF+/SRF- at T-1 median (IQR)	p-value	D btw SRF+/SRF- at T-1 median (IQR)	p-value
T-3	-10.00 (15.00)	0.2240	22.45 (35.00)	0.3670	-127.84 (59.87)	0.7580	-3.23 (-33.67)	0.0295*
T-2	-5.00 (-3.75)	0.7570	-0.50 (-30.59)	0.4430	-79.60 (-196.94)	0.0795*	-1.37 (-18.21)	0.0587
T-1	10.00 (-7.50)	0.1600	-59.97 (-19.64)	0.0080*	-204.33 (-1045.02)	0.0038*	-5.92 (-134.33)	0.0000*
T1	-5.00 (-8.75)	0.8010	-6.50 (3.12)	0.9780	-106.33 (439.89)	0.6240	-2.70 (-25.54)	0.0189*
T2	-5.00 (-11.25)	0.9850	15.59 (-3.79)	0.1040	-36.21 (-43.85)	0.0628	-0.54 (-2.88)	0.0004*
T3	0.00 (-7.50)	0.9920	5.43 (21.45)	0.9160	-188.03 (-216.49)	0.0376*	-2.04 (-4.68)	0.0024*
T4	-2.50 (-10.00)	0.7900	17.11 (31.28)	0.3590	-66.33 (-497.16)	0.1370	-0.46 (-2.33)	0.0016*
T5	10.00 (-5.00)	0.2940	11.52 (-26.60)	0.3740	2.81 (36.30)	1.0000	-0.01 (-0.36)	0.0684
	D btw SRF+/SRF- at T1 median (IQR)	p-value	D btw SRF+/SRF- at T1 median (IQR)	p-value	D btw SRF+/SRF- at T1 median (IQR)	p-value	D btw SRF+/SRF- at T1 median (IQR)	p-value
T-3	-7.50 (5.00)	0.2580	4.89 (-11.31)	0.9360	-1.67 (-265.84)	0.8230	-0.02 (-2.53)	0.0885
T-2	-5.00 (10.00)	0.2080	11.86 (1.45)	0.9290	-5.24 (120.81)	0.7890	-0.08 (-5.21)	0.0019*
T-1	-5.00 (7.50)	0.2800	-7.54 (2.95)	0.2770	-23.80 (-13.00)	0.3090	-0.12 (-3.37)	0.0031*
T1	5.00 (-7.50)	0.4150	-32.00 (49.20)	0.0287*	-793.99 (-883.67)	0.0001*	-32.31 (-334.76)	0.0000*
T2	0.00 (0.00)	0.9940	8.92 (12.03)	0.5580	-0.80 (45.53)	0.8970	-0.08 (-2.66)	0.0007*
T3	0.00 (5.00)	0.9160	6.15 (3.08)	0.6770	-14.69 (-14.88)	0.4130	-0.32 (-4.99)	0.0000*
T4	-5.00 (3.75)	0.9100	14.55 (35.54)	0.5480	2.16 (-60.96)	0.9680	-0.02 (-2.20)	0.0081*
T5	0.00 (-2.50)	0.7900	3.90 (24.23)	0.8750	8.13 (-10.18)	0.7730	-0.02 (-0.65)	0.0003*
	D btw IRF+SRF+/IRF-SRF- at T-1 median (IQR)	p-value	D btw IRF+SRF+/IRF-SRF at T-1 median (IQR)	p-value	D btw IRF+SRF+/IRF-SRF at T-1 median (IQR)	p-value	D btw IRF+SRF+/IRF-SRF at T-1 median (IQR)	p-value
T-3	0.00 (8.75)	0.1520	17.28 (12.61)	0.3070	-79.91 (-137.88)	0.8030	-1.63 (-10.73)	0.3150
T-2	-10.00 (-5.00)	0.7680	-10.41 (-47.94)	0.4940	-74.16 (-127.43)	0.0567	-0.01 (-3.79)	0.3960
T-1	10.00 (-15.00)	0.1980	-80.27 (-21.59)	0.0018*	-266.46 (-1324.23)	0.0000*	-5.99 (-143.74)	0.0000*
T1	-5.00 (-5.00)	0.8260	-8.28 (-23.06)	0.7060	-183.87 (52.94)	0.3580	-2.20 (-4.53)	0.0436*
T2	-5.00 (-10.00)	0.9780	6.36 (0.98)	0.3450	-18.12 (-61.74)	0.0003*	-0.27 (-2.50)	0.0222*
T3	0.00 (0.00)	0.8910	-17.48 (19.93)	0.9570	-140.44 (-265.35)	0.0057*	-0.51 (-3.73)	0.1830
T4	0.00 (-7.50)	0.7790	13.56 (30.83)	0.6530	-40.22 (-213.66)	0.1090	-0.40 (-2.13)	0.0571
T5	10.00 (-13.75)	0.2850	15.00 (2.43)	0.2970	-1.76 (-6.39)	0.4730	-0.01 (-0.49)	0.4670
	D btw IRF+SRF+/IRF-SRF at T1 median (IQR)	p-value	D btw IRF+SRF+/IRF-SRF at T1 median (IQR)	p-value	D btw IRF+SRF+/IRF-SRF at T1 median (IQR)	p-value	D btw IRF+SRF+/IRF-SRF at T1 median (IQR)	p-value
T-3	2.50 (-2.50)	0.6820	-10.79 (-18.98)	0.4950	-36.79 (-427.82)	0.0313	-0.02 (-2.52)	0.3180
T-2	-7.50 (11.25)	0.5650	7.85 (8.66)	0.7200	-42.02 (128.22)	0.3050	-0.08 (-5.22)	0.0222
T-1	0.00 (-5.00)	1.0000	-20.12 (-9.57)	0.2580	-33.10 (-187.81)	0.0083	-0.12 (-3.38)	0.0816
T1	10.00 (-20.00)	0.0497*	-63.62 (19.24)	0.0002*	-860.94 (-1252.28)	0.0000*	-32.31 (-334.76)	0.0000*
T2	5.00 (-5.00)	0.2910	-7.90 (11.36)	0.4420	-5.85 (-29.84)	0.0117	-0.08 (-2.58)	0.0948
T3	0.00 (-5.00)	0.3110	-30.57 (-5.52)	0.1480	-27.74 (-144.65)	0.0209	-0.32 (-4.86)	0.0412
T4	0.00 (1.25)	0.5000	-21.92 (31.94)	0.3040	-6.16 (-114.04)	0.2200	-0.02 (-2.16)	0.0919
T5	-2.50 (0.00)	0.6810	-26.27 (19.73)	0.2830	3.80387 (-47.46)	0.4730	-0.02 (-0.65)	0.0715
